# Supplementary material for: Induced Pluripotent Stem Cell-Derived Cardiomyocytes Therapy for Ischemic Heart Disease in Animal Model: A Meta-Analysis
Source: Int J Mol Sci. 2024 Jan 12;25(2):987. doi: 10.3390/ijms25020987 (PMC10815661; doi:10.3390/ijms25020987)
Supplement: Supplementary file 1 [file ijms-25-00987-s001.zip]

Archive with 1 entries (1 files):
- ijms-2789206-supplementary.pdf
